# Supplementary material for: First Report of Two Gymnodimines and Two Tetrodotoxin Analogues in Invertebrates from the North Atlantic Coast of Spain
Source: Mar Drugs. 2023 Apr 5;21(4):232. doi: 10.3390/md21040232 (PMC10144553; doi:10.3390/md21040232)
Supplement: Supplementary file 1 [file marinedrugs-21-00232-s001.zip]

Archive with 1 entries (1 files):
- marinedrugs-2253671-supplementary.pdf
